# Supplementary material for: Beta-Hydroxybutyrate Augments Oxaliplatin-Induced Cytotoxicity by Altering Energy Metabolism in Colorectal Cancer Organoids
Source: Cancers (Basel). 2023 Dec 6;15(24):5724. doi: 10.3390/cancers15245724 (PMC10741617; doi:10.3390/cancers15245724)
Supplement: Supplementary file 1 [file cancers-15-05724-s001.zip]

Archive with 1 entries (1 files):
- cancers-2638589-supplementary.pdf
